# Supplementary material for: Identification of Novel Viruses Using VirusHunter -- an Automated Data Analysis Pipeline
Source: PLoS One. 2013 Oct 22;8(10):e78470. doi: 10.1371/journal.pone.0078470 (PMC3805514; doi:10.1371/journal.pone.0078470)
Supplement: File S1 — VirusHunter summary output file of the Salanga virus RNA sequencing data. (TXT) [file pone.0078470.s001.txt]

/home/dwlab/gzhao/data/data_454/BobTesh_data/S2000_Salanga_GA_127_RNA__2811

#total	uniq	total%	Filtered	total%	LowComplex	total%	good	total%	BNHG	total%	BNNT	total%	BXNR	total%
8042	2924	 36.4	714	  8.9	147	  1.8	2063	 25.7	879	 10.9	906	 11.3	76	  0.9


    category	  total	  BN_HG	     BN	  BX_NR	       	       	       
   Ambiguous	      0	      0	      0	      0
    Bacteria	     11	      0	     10	      1
       Fungi	      1	      0	      1	      0
        Homo	    880	    879	      1	      0
         Mus	    817	      0	    817	      0
       Phage	      0	      0	      0	      0
     Viruses	    144	      0	     70	     74
       other	      9	      0	      8	      1
  unassigned	    202	      0	      0	    202


Viruses;ssRNA viruses;ssRNA negative-strand viruses;Bunyaviridae;Phlebovirus;Candiru virus;	total number of reads: 29	[28.6, 84.0]%
Viruses;ssRNA viruses;ssRNA negative-strand viruses;Bunyaviridae;Phlebovirus;unclassified Phlebovirus;Aguacate virus;	total number of reads: 30	[29.9, 73.2]%
Viruses;ssRNA viruses;ssRNA negative-strand viruses;Bunyaviridae;Phlebovirus;	total number of reads: 31	[31.1, 88.6]%
Viruses;ssRNA viruses;ssRNA negative-strand viruses;Bunyaviridae;Phlebovirus;unclassified Phlebovirus;	total number of reads: 16	[32.2, 77.8]%
Viruses;ssRNA viruses;ssRNA negative-strand viruses;Bunyaviridae;Phlebovirus;unclassified Phlebovirus;Sandfly fever sicilian virus;	total number of reads: 5	[38.4, 88.9]%
Viruses;ssRNA viruses;ssRNA negative-strand viruses;Bunyaviridae;Phlebovirus;Sandfly fever Naples virus;	total number of reads: 17	[39.8, 87.2]%
Viruses;ssRNA viruses;ssRNA negative-strand viruses;Bunyaviridae;Phlebovirus;Sandfly fever Naples virus;unclassified Sandfly fever Naples virus;	total number of reads: 8	[40.0, 78.5]%
Viruses;ssRNA viruses;ssRNA negative-strand viruses;Bunyaviridae;Phlebovirus;unclassified Phlebovirus;;	total number of reads: 1	[70.1, 70.1]%
Viruses;;ssRNA negative-strand viruses;Bunyaviridae;Phlebovirus;;;	total number of reads: 1	[73.2, 73.2]%
Viruses;;ssRNA negative-strand viruses;Bunyaviridae;Phlebovirus;;	total number of reads: 1	[74.4, 74.4]%
Viruses;ssRNA viruses;ssRNA negative-strand viruses;Bunyaviridae;Phlebovirus;Frijoles virus;	total number of reads: 1	[79.3, 79.3]%
Viruses;ssDNA viruses;Anelloviridae;unclassified Anelloviridae;	total number of reads: 3	[92.5, 98.8]%
Viruses;ssDNA viruses;Anelloviridae;unclassified Anelloviridae;Torque teno virus;	total number of reads: 1	[92.8, 92.8]%
# Finished Assignment Summary
