# Supplementary material for: Identification of Novel Viruses Using VirusHunter -- an Automated Data Analysis Pipeline
Source: PLoS One. 2013 Oct 22;8(10):e78470. doi: 10.1371/journal.pone.0078470 (PMC3805514; doi:10.1371/journal.pone.0078470)
Supplement: File S2 — VirusHunter summary output file of the Heramatsu Orbivirus (HERMV) KY-663 cell culture lysate sequencing data. (TXT) [file pone.0078470.s002.txt]

/home/dwlab/gzhao/data/data_454/BobTesh_data/Use_Hamster_ref/S3242_Cell_Cultures_KY_663_BHK_Cell_lysate_3873

#total	uniq	total%	Filtered	total%	LowComplex	total%	good	total%	BNRefG	total%	BNNT	total%	BXNR	total%
19379	5238	 27.0	1510	  7.8	543	  2.8	3185	 16.4	2364	 12.2	265	  1.4	194	  1.0


    category	  total	BN_RefG	     BN	  BX_NR	       	       	       
   Ambiguous	      0	      0	      0	      0
    Bacteria	    107	      0	    102	      5
       Fungi	      0	      0	      0	      0
        Homo	     79	      0	     79	      0
         Mus	     24	      0	     24	      0
       Phage	      0	      0	      0	      0
     Viruses	    217	      0	     32	    185
       other	   2397	   2364	     29	      4
  unassigned	    362	      0	      0	    362


Viruses;dsRNA viruses;Reoviridae;Sedoreovirinae;Orbivirus;Eubenangee virus;	total number of reads: 13	[26.6, 72.0]%
Viruses;dsRNA viruses;Reoviridae;Sedoreovirinae;Orbivirus;Palyam virus;	total number of reads: 4	[30.8, 75.9]%
Viruses;dsRNA viruses;Reoviridae;Sedoreovirinae;Orbivirus;	total number of reads: 89	[31.0, 79.3]%
Viruses;dsRNA viruses;Reoviridae;Sedoreovirinae;Orbivirus;unclassified Orbivirus;	total number of reads: 14	[31.1, 85.6]%
Viruses;dsRNA viruses;Reoviridae;Sedoreovirinae;Orbivirus;African horsesickness virus;	total number of reads: 27	[32.1, 67.3]%
Viruses;dsRNA viruses;Reoviridae;Sedoreovirinae;Orbivirus;Epizootic hemorrhagic disease virus;Epizootic hemorrhagic disease virus 2;	total number of reads: 3	[33.7, 39.0]%
Viruses;dsRNA viruses;Reoviridae;Sedoreovirinae;Orbivirus;Bluetongue virus;Bluetongue virus 1;	total number of reads: 2	[35.1, 49.2]%
Viruses;dsRNA viruses;Reoviridae;Sedoreovirinae;Orbivirus;Bluetongue virus;	total number of reads: 45	[36.3, 76.5]%
Viruses;dsRNA viruses;Reoviridae;Sedoreovirinae;Orbivirus;Epizootic hemorrhagic disease virus;Epizootic hemorrhagic disease virus 5;	total number of reads: 3	[39.0, 86.1]%
Viruses;dsRNA viruses;Reoviridae;Sedoreovirinae;Orbivirus;Epizootic hemorrhagic disease virus;Epizootic hemorrhagic disease virus 7;	total number of reads: 1	[41.1, 41.1]%
Viruses;Retro-transcribing viruses;Retroviridae;Orthoretrovirinae;Gammaretrovirus;Mammalian virus group;Replication competent viruses;	total number of reads: 1	[45.2, 45.2]%
Viruses;dsRNA viruses;Reoviridae;Sedoreovirinae;Orbivirus;Epizootic hemorrhagic disease virus;Epizootic hemorrhagic disease virus 8;	total number of reads: 4	[46.3, 59.1]%
Viruses;dsRNA viruses;Reoviridae;Sedoreovirinae;Orbivirus;Epizootic hemorrhagic disease virus;Epizootic hemorrhagic disease virus 6;	total number of reads: 2	[47.3, 57.8]%
Viruses;dsRNA viruses;Reoviridae;Sedoreovirinae;Orbivirus;Bluetongue virus;Bluetongue virus 17;	total number of reads: 1	[51.4, 51.4]%
Viruses;dsRNA viruses;Reoviridae;Sedoreovirinae;Orbivirus;Epizootic hemorrhagic disease virus;Epizootic hemorrhagic disease virus 1;	total number of reads: 7	[52.2, 84.9]%
Viruses;dsRNA viruses;Reoviridae;Sedoreovirinae;Orbivirus;Epizootic hemorrhagic disease virus;	total number of reads: 1	[64.8, 64.8]%
# Finished Assignment Summary
