# Supplementary material for: Identification of Novel Viruses Using VirusHunter -- an Automated Data Analysis Pipeline
Source: PLoS One. 2013 Oct 22;8(10):e78470. doi: 10.1371/journal.pone.0078470 (PMC3805514; doi:10.1371/journal.pone.0078470)
Supplement: File S3 — VirusHunter summary output file of the Heramatsu Orbivirus (HERMV) KY-663 cell culture fluid sequencing data. (TXT) [file pone.0078470.s003.txt]

/home/dwlab/gzhao/data/data_454/BobTesh_data/Use_Hamster_ref/S3243_Cell_Cultures_KY_663_BHK_culture_fluid_3874

#total	uniq	total%	Filtered	total%	LowComplex	total%	good	total%	BNRefG	total%	BNNT	total%	BXNR	total%
30116	11943	 39.7	3029	 10.1	1106	  3.7	7808	 25.9	6600	 21.9	418	  1.4	167	  0.6


    category	  total	BN_RefG	     BN	  BX_NR	       	       	       
   Ambiguous	      0	      0	      0	      0
    Bacteria	    145	      0	    137	      8
       Fungi	      0	      0	      0	      0
        Homo	     69	      0	     69	      0
         Mus	    102	      0	    102	      0
       Phage	      0	      0	      0	      0
     Viruses	    180	      0	     31	    149
       other	   6690	   6600	     80	     10
  unassigned	    623	      0	      0	    623


Viruses;dsRNA viruses;Reoviridae;Sedoreovirinae;Orbivirus;	total number of reads: 92	[28.8, 75.2]%
Viruses;dsRNA viruses;Reoviridae;Sedoreovirinae;Orbivirus;Palyam virus;	total number of reads: 7	[29.2, 75.2]%
Viruses;dsRNA viruses;Reoviridae;Sedoreovirinae;Orbivirus;African horsesickness virus;	total number of reads: 16	[34.9, 70.2]%
Viruses;dsRNA viruses;Reoviridae;Sedoreovirinae;Orbivirus;Bluetongue virus;	total number of reads: 36	[35.0, 76.9]%
Viruses;dsRNA viruses;Reoviridae;Sedoreovirinae;Orbivirus;Epizootic hemorrhagic disease virus;Epizootic hemorrhagic disease virus 2;	total number of reads: 1	[37.2, 37.2]%
Viruses;dsRNA viruses;Reoviridae;Sedoreovirinae;Orbivirus;Epizootic hemorrhagic disease virus;Epizootic hemorrhagic disease virus 5;	total number of reads: 1	[38.0, 38.0]%
Viruses;dsRNA viruses;Reoviridae;Sedoreovirinae;Orbivirus;Epizootic hemorrhagic disease virus;Epizootic hemorrhagic disease virus 7;	total number of reads: 1	[41.6, 41.6]%
Viruses;dsRNA viruses;Reoviridae;Sedoreovirinae;Orbivirus;unclassified Orbivirus;	total number of reads: 10	[43.3, 80.6]%
Viruses;Retro-transcribing viruses;Retroviridae;Orthoretrovirinae;Betaretrovirus;Mason-Pfizer monkey virus;	total number of reads: 1	[46.2, 46.2]%
Viruses;dsRNA viruses;Reoviridae;Sedoreovirinae;Orbivirus;Epizootic hemorrhagic disease virus;Epizootic hemorrhagic disease virus 1;	total number of reads: 6	[47.7, 83.9]%
Viruses;dsRNA viruses;Reoviridae;Sedoreovirinae;Orbivirus;Eubenangee virus;	total number of reads: 3	[49.4, 71.3]%
Viruses;dsRNA viruses;Reoviridae;Sedoreovirinae;Orbivirus;Bluetongue virus;Bluetongue virus 1;	total number of reads: 1	[50.8, 50.8]%
Viruses;dsRNA viruses;Reoviridae;Sedoreovirinae;Orbivirus;Epizootic hemorrhagic disease virus;Epizootic hemorrhagic disease virus 6;	total number of reads: 2	[50.9, 68.4]%
Viruses;dsRNA viruses;Reoviridae;Sedoreovirinae;Orbivirus;Epizootic hemorrhagic disease virus;Epizootic hemorrhagic disease virus 4;	total number of reads: 3	[52.1, 55.4]%
# Finished Assignment Summary
